# Supplementary material for: Dual Targeting of Cancer Cells and MMPs with Self-Assembly Hybrid Nanoparticles for Combination Therapy in Combating Cancer
Source: Pharmaceutics. 2021 Nov 23;13(12):1990. doi: 10.3390/pharmaceutics13121990 (PMC8707712; doi:10.3390/pharmaceutics13121990)
Supplement: Supplementary file 1 [file pharmaceutics-13-01990-s001.zip]

Archive with 1 entries (1 files):
- 1443866-supp-upload.pdf
